# Supplementary material for: Camera trap and questionnaire dataset on ecosystem services provided by small carnivores in agro-ecosystems in South Africa
Source: Data Brief. 2018 Mar 22;18:753–9. doi: 10.1016/j.dib.2018.03.071 (PMC5996287; doi:10.1016/j.dib.2018.03.071)
Supplement: Map — KMZ file containing the Google map. [file mmc2.zip]

Archive with 1 entries (1 files):
- mmc2
